# Supplementary material for: Chemical Starting Matter for HNF4α Ligand Discovery and Chemogenomics
Source: Int J Mol Sci. 2020 Oct 24;21(21):7895. doi: 10.3390/ijms21217895 (PMC7660650; doi:10.3390/ijms21217895)
Supplement: Supplementary file 1 [file ijms-21-07895-s001.zip]

Archive with 1 entries (1 files):
- ijms-949424-SI.csv
