# Supplementary material for: Chemical Starting Matter for HNF4α Ligand Discovery and Chemogenomics
Source: Int J Mol Sci. 2020 Oct 24;21(21):7895. doi: 10.3390/ijms21217895 (PMC7660650; doi:10.3390/ijms21217895)
Supplement: Supplementary file 1 [file ijms-21-07895-s001.zip › ijms-949424-SI.csv]

Table S1. All molecular structures of library compounds with associated primary screening data.
ID	SMILES	HNF4a-screening_activity_(mean_of_n=2)
Prestw-Frag-0608	CN1C2CCC1CC(O)C2	1.101521219
Prestw-Frag-1001	Nc1cc2ccccc2oc1=O	1.000932722
Prestw-Frag-1003	Cc1cc(nnc1N)-c1ccccc1	1.217415621
Prestw-Frag-1006	NC(=O)NS(=O)(=O)c1ccccc1	1.010110339
Prestw-Frag-1008	CC(=O)Nc1nncs1	0.852116114
Prestw-Frag-1013	COC(=O)C(c1ccccc1)c1ccccc1	1.216897642
Prestw-Frag-1014	C1Cc2c(CN1)[nH]c1ccccc21	0.999020301
Prestw-Frag-1016	Cc1cc(ccc1O)C(C)(C)CC(C)(C)C	2.483312586
Prestw-Frag-1017	C[N+](C)(CCO)Cc1ccccc1	0.896884615
Prestw-Frag-1019	NC(=O)Cc1cccs1	1.0725224
Prestw-Frag-1033	COc1ccc(Cc2ccc(OC)cc2)cc1	1.259145927
Prestw-Frag-1039	NCc1c(N)ccc(Cl)c1Cl	1.195613906
Prestw-Frag-1047	CCC(=O)Nc1ncnc2[nH]cnc12	0.82659103
Prestw-Frag-1050	Nc1nc2ccccc2n1Cc1ccc(F)cc1	0.675214061
Prestw-Frag-1053	CC(C)(Oc1ccccc1)C(O)=O	0.9983248
Prestw-Frag-1060	Nc1ccc[nH]c1=O	1.316048388
Prestw-Frag-1071	OCc1ccc(cc1)[N+]([O-])=O	1.035867904
Prestw-Frag-1076	NCCc1ccc(cc1)S(N)(=O)=O	1.133987955
Prestw-Frag-1086	CCN(CC)CCNC(=O)c1ccccc1O	1.56295132
Prestw-Frag-1087	O=c1[nH]c2ccccc2o1	1.002083926
Prestw-Frag-1094	CC(=O)c1ccc(N2CCNCC2)c(F)c1	1.099624007
Prestw-Frag-1128	Cc1oncc1C(N)=O	0.973518257
Prestw-Frag-1164	C(N1CCCC1)c1nc2ccccc2[nH]1	0.79071216
Prestw-Frag-1165	Clc1ccc(Cn2cnc3ccccc23)cc1	0.720441103
Prestw-Frag-1193	C(CN1CCCCC1)C(c1ccccc1)c1ccccc1	1.008740562
Prestw-Frag-1200	CC(Oc1ccccc1)C(N)=O	0.948070315
Prestw-Frag-1228	CCCCOc1cc(C(=O)NC)c2ccccc2n1	0.967010966
Prestw-Frag-1239	OC(=O)c1cc(ccc1O)-c1ccc(F)cc1	1.049422071
Prestw-Frag-1273	COc1cc2CCN(C)C(C)c2cc1OC	0.91786185
Prestw-Frag-1275	COc1cc2CCN(C)Cc2cc1OC	0.857502336
Prestw-Frag-1303	OCCn1ccnc1	1.21922055
Prestw-Frag-1320	Cc1cccc(Nc2ccccc2C(O)=O)c1	1.022085366
Prestw-Frag-1323	Fc1ccc(cc1)C(N1CCNCC1)c1ccc(F)cc1	1.002446756
Prestw-Frag-1335	COc1ccccc1OCCCO	0.965773497
Prestw-Frag-1338	COc1ccccc1OCCO	0.966505474
Prestw-Frag-1343	CCC(C(=O)OCCN(CC)CC)c1ccccc1	1.003511271
Prestw-Frag-1345	CCN(CC)CCOc1ccccc1O	1.111469948
Prestw-Frag-1350	CNC(=O)c1cnc(C)cn1	0.885494034
Prestw-Frag-1356	CNCCc1c[nH]c2ccccc12	0.955282223
Prestw-Frag-1358	COc1ccc(CNc2ncccn2)cc1	1.199328408
Prestw-Frag-1362	COc1ccc2C(=O)COc2c1	1.553565536
Prestw-Frag-1382	Oc1ccccc1C(=O)OC1CCCCC1	1.188720313
Prestw-Frag-1389	NCC(O)COc1cccc2ccccc12	1.218421272
Prestw-Frag-1398	C1CN(CCN1)c1ncccn1	0.913839859
Prestw-Frag-1406	COC(=O)C(CO)c1ccccc1	0.947917062
Prestw-Frag-1441	c1ccc(cc1)-c1ccccc1-c1nnn[nH]1	0.781471804
Prestw-Frag-1445	COc1ccc(CCN(C)C)cc1OC	0.984001244
Prestw-Frag-1446	CNCCc1ccc(OC)c(OC)c1	1.10640984
Prestw-Frag-1453	CN(C)C(=O)C(c1ccccc1)c1ccccc1	1.034157657
Prestw-Frag-1471	Nc1nc2cc(ccc2[nH]1)C(=O)c1ccccc1	2.088596652
Prestw-Frag-1480	COc1ccc2[nH]cc(CCN)c2c1	1.119030396
Prestw-Frag-1494	Cc1cnc(cn1)C(O)=O	1.165720985
Prestw-Frag-1517	Cc1nccn1CCO	1.002464859
Prestw-Frag-1523	CNCC(c1ccc(OC)cc1)C1(O)CCCCC1	1.104820386
Prestw-Frag-1545	Oc1ccccc1C(=O)Nc1ccccc1Cl	5.184039662
Prestw-Frag-1553	CN1CCc2cccc(N)c2C1	1.009170194
Prestw-Frag-1559	Clc1ccc(Cc2n[nH]c(=O)c3ccccc23)cc1	0.953131764
Prestw-Frag-1566	CC(C)CC(N)C1(CCC1)c1ccc(Cl)cc1	1.796772788
Prestw-Frag-1595	OCCOc1cccc2[nH]ccc12	1.050241634
Prestw-Frag-1654	OC(C1CCNCC1)(c1ccccc1)c1ccccc1	1.151565303
Prestw-Frag-1691	CC(N)COc1ccccc1	1.122455489
Prestw-Frag-1694	C1Cc2sccc2CN1	1.126609902
Prestw-Frag-1700	Clc1cccc(CN2CCNCC2)c1	1.092330035
Prestw-Frag-1704	Clc1ccc(cc1)-c1cncnc1	1.222684588
Prestw-Frag-1717	CCCC(=O)Nc1cccc(c1)C(C)=O	0.88709272
Prestw-Frag-1722	C1Nc2ccccc2Cc2ccccc12	1.047251641
Prestw-Frag-1735	CCN(CC)CCOC(=O)c1ccccc1	1.026769045
Prestw-Frag-1745	CC(=O)NCc1cccnc1	1.025662507
Prestw-Frag-1747	Oc1ccc(cc1)C(=O)NCc1cccnc1	0.972246959
Prestw-Frag-1750	CC(=O)Nc1ncc(s1)[N+]([O-])=O	0.882714076
Prestw-Frag-1812	COc1ccc(OCC(N)=O)cc1	1.206506794
Prestw-Frag-1817	C1CNCCN(C1)C(c1ccccc1)c1ccccc1	1.011325849
Prestw-Frag-1833	NC(=O)COc1ccc(Cl)cc1	0.86549841
Prestw-Frag-1856	CC(N)C(=O)Nc1ccccc1C	1.1137637
Prestw-Frag-1861	CS(=O)(=O)Nc1ccccc1Oc1ccccc1	0.781753537
Prestw-Frag-1867	COC(=O)C(O)(C1CCCCC1)c1ccccc1	1.154739658
Prestw-Frag-1904	O=C1Nc2ccccc2Nc2ccccc12	0.91409818
Prestw-Frag-1910	CCCOc1ccccc1C(N)=N	1.108730401
Prestw-Frag-1925	NCCOC(c1ccc(F)cc1)c1ccc(F)cc1	1.195151026
Prestw-Frag-1806	Fc1cccc(F)c1N1CCNCC1	1.427712324
Prestw-Frag-1929	CC(C)(C)NCC(O)c1ccccc1	1.143222281
Prestw-Frag-1944	OCCCN1CCN(CC1)c1ccccc1	1.133285196
Prestw-Frag-1945	OCCN1CCN(CC1)c1ccccc1	1.061420013
Prestw-Frag-1946	CN1CCN(CC1)c1ccccc1	1.048014324
Prestw-Frag-1953	O=C(CCN1CCCCC1)c1ccccc1	0.856797665
Prestw-Frag-1977	NS(=O)(=O)c1ccc(Cl)cc1	0.858352361
Prestw-Frag-2005	CCN(CC)CCOc1ccc(cc1)C(C)=O	1.005549379
Prestw-Frag-2049	OC(=O)C1(CCCC1)c1ccccc1	0.998264723
Prestw-Frag-2123	NS(=O)(=O)c1ccc(cc1)C(O)=O	0.935533368
Prestw-Frag-2168	CC(C)NCC(O)c1ccccc1	1.078340738
Prestw-Frag-2208	COc1ccc(OC)c(c1)C(C)O	1.098456697
Prestw-Frag-2212	COc1ccc(CN2CCNCC2)cc1	1.194912696
Prestw-Frag-2234	CS(=O)(=O)c1ccc(CO)cc1	0.953995233
Prestw-Frag-2237	CC(O)(c1ccccc1)c1ccccn1	0.939370387
Prestw-Frag-2238	OC(c1ccccc1)c1ccccn1	0.872817401
Prestw-Frag-2253	CCCCOc1cc(ccc1N)C(=O)OC	0.893226172
Prestw-Frag-2256	Nc1nc2ccccc2o1	0.827744973
Prestw-Frag-2268	NC(=O)c1nc[nH]c1N	0.996077708
Prestw-Frag-2303	OCc1ccncc1	0.983318914
Prestw-Frag-2348	NC(=N)CSCc1ccccc1	1.133568368
Prestw-Frag-2356	Clc1ccc(CNc2ccccn2)cc1	1.160342045
Prestw-Frag-2360	O=C1N(Cc2ccccc12)c1ccccc1	1.34469085
Prestw-Frag-2362	CCC(=O)Nc1ccc(CC(O)=O)cc1	0.995761676
Prestw-Frag-2366	NC(=O)C(c1ccccc1)c1ccccc1	0.882447407
Prestw-Frag-2383	OC(=O)CCC(=O)Nc1ccccc1	0.926488275
Prestw-Frag-2453	COCCOC(=O)c1ccc(N)cc1	1.565391499
Prestw-Frag-2487	CC(=O)N(CCC(O)=O)c1ccccc1	0.961328208
Prestw-Frag-2537	C1CC(CCN1)c1ccccc1	0.958560694
Prestw-Frag-2541	OC(=O)c1ccccn1	0.951783644
Prestw-Frag-2569	COc1ccccc1N1CCN(CCCN)CC1	1.212341599
Prestw-Frag-2645	c1ncn(n1)C(c1ccccc1)c1ccccc1	0.988516505
Prestw-Frag-2724	CCCOc1ccc(cc1N)C(=O)OCC	1.372230832
Prestw-Frag-2774	CCN(CC)CCOC(=O)C1(CCCC1)c1ccccc1	1.226426877
Prestw-Frag-2806	Cc1ccccc1Nc1ncccc1C(O)=O	1.237902362
Prestw-Frag-2808	NCCCOc1cccc(CN2CCCCC2)c1	1.297249642
Prestw-Frag-2868	c1cn(cn1)C(c1ccccc1)c1ccccc1	0.788669037
Prestw-Frag-3120	CCN(CC)CCNC(=O)c1ccc(N)c(Cl)c1	1.179654981
Prestw-Frag-3257	C1CN(CCN1c1ccccc1)c1ccccc1	1.062868602
Prestw-Frag-3334	FC(F)(F)c1ccc(cc1)C(=O)C1CCCCC1	1.013616204
Prestw-Frag-3336	NC(=O)c1ccc2[nH]ccc2c1	1.117770529
Prestw-Frag-3342	COc1ccc(CC(C)N)cc1	1.445686009
Prestw-Frag-3360	C1CC1Nc1ncnc2[nH]cnc12	1.054897294
Prestw-Frag-3368	CNS(=O)(=O)CCc1ccccc1	1.162213412
Prestw-Frag-3371	COC(=O)CN1CCc2sccc2C1	1.10057228
Prestw-Frag-3426	Fc1ccc(cc1)C(=O)CCCN1CCNCC1	1.190748208
Prestw-Frag-3452	CNCCN(C)C(c1ccccc1)c1ccccc1	1.151424345
Prestw-Frag-3454	COc1ccc(CCN)cc1OC	1.113258665
Prestw-Frag-3455	Oc1ccc(Cc2ccccc2)cc1	0.788665309
Prestw-Frag-3459	O=C1CN(Cc2ccccc2)CCN1	1.076194501
Prestw-Frag-3460	CN1CCNCC1=O	1.232943436
Prestw-Frag-3461	Cn1cc(CC(O)=O)c2ccccc12	1.167764895
Prestw-Frag-3692	CN1CCN(CCCC(=O)c2ccc(F)cc2)CC1	1.385084248
Prestw-Frag-3693	CN(C)CCCC(=O)c1ccc(F)cc1	1.093188634
Prestw-Frag-3703	Oc1ccc2C(=O)COc2c1	1.217139551
Prestw-Frag-3704	CNC(=O)c1c(OC)ccc(Br)c1OC	1.071862626
Prestw-Frag-0674	CC(C)(C)NCC(O)COc1ccccc1C1CCCC1	1.433742022
Prestw-Frag-1000	O=c1ccc2ccccc2o1	1.226525177
Prestw-Frag-1009	Nc1nncs1	1.011375691
Prestw-Frag-1028	Cc1cc(=O)n([nH]1)-c1ccccc1	1.026889066
Prestw-Frag-1031	NCCCCc1ccccc1	1.332002188
Prestw-Frag-1032	Cn1nnnc1S	1.089889618
Prestw-Frag-1045	OC(=O)c1ccccc1O	1.057913019
Prestw-Frag-1051	COc1ccc(CCN2CCC(N)CC2)cc1	1.432573398
Prestw-Frag-1063	COc1cc2[C@H](C)NCCc2cc1O	1.128029526
Prestw-Frag-1064	COc1ccc(CCN)cc1O	1.011649231
Prestw-Frag-1075	CCC1=C(C)CN(C(=O)NCCc2ccccc2)C1=O	1.214259351
Prestw-Frag-1083	CC(=O)c1cc(Cl)ccc1O	1.170145643
Prestw-Frag-1098	Cc1ncsc1CCO	1.110839444
Prestw-Frag-1099	N[C@@H](C(N)=O)c1ccccc1	1.079219373
Prestw-Frag-1101	Clc1ccc2CCc3ccccc3Nc2c1	2.202940678
Prestw-Frag-1110	C1CN(CCN1)c1ccccn1	1.307712508
Prestw-Frag-1111	COC(=O)c1scc(C)c1N	1.183329169
Prestw-Frag-1121	CCN(Cc1ccccc1)c1ccccc1	1.172541081
Prestw-Frag-1122	OC(c1ccccc1)c1ccccc1	1.033950456
Prestw-Frag-1125	NCC(CC(O)=O)c1ccccc1	0.688591676
Prestw-Frag-1126	OC(=O)CCc1ccc(Cl)cc1	0.72938381
Prestw-Frag-1130	Cc1c(O)c2ccccc2oc1=O	0.997937534
Prestw-Frag-1131	Oc1cc(=O)oc2ccccc12	1.185403036
Prestw-Frag-1133	COc1ccc2ccncc2c1	1.331852954
Prestw-Frag-1106	OC(c1ccccc1)c1ccc(Cl)cc1	0.854321437
Prestw-Frag-1138	Cn1c(=O)[nH]c2nc[nH]c2c1=O	0.949248955
Prestw-Frag-1141	CNC(C)(C)Cc1ccccc1	1.206330156
Prestw-Frag-1154	COc1cc(N)ncn1	1.213931015
Prestw-Frag-1156	Oc1cccc2CCCCc12	0.942597166
Prestw-Frag-1161	Cc1nnc(N)s1	1.12275116
Prestw-Frag-1162	C1CN(CCN1)C(c1ccccc1)c1ccccc1	1.009323343
Prestw-Frag-1163	C(\C=C\c1ccccc1)N1CCNCC1	1.315747642
Prestw-Frag-1167	COc1ccc(N)nn1	1.35032474
Prestw-Frag-1182	OC(Cn1ccnc1)c1ccc(Cl)cc1Cl	1.100149328
Prestw-Frag-1183	COc1cc2ccncc2cc1OC	1.217901907
Prestw-Frag-1184	Nc1ccc(Cl)nn1	0.946806047
Prestw-Frag-1187	CN1CCC[C@H]1c1cccnc1	1.17168767
Prestw-Frag-1188	Cc1ncc([nH]1)[N+]([O-])=O	0.740514279
Prestw-Frag-1189	Cc1c(N)cccc1C(F)(F)F	1.318671659
Prestw-Frag-1191	OC(=O)c1cccnc1Nc1ccccc1	1.239913047
Prestw-Frag-1204	CN1CCN(CC1)c1nccc(N)n1	1.248333002
Prestw-Frag-1214	CS(=O)(=O)c1ccc(N)cc1	1.201637962
Prestw-Frag-3759	c1cnn(c1)-c1ccccc1	1.212492512
Prestw-Frag-1236	COc1cccc2C(=O)CCCc12	1.287164041
Prestw-Frag-1237	Oc1ccc(cc1)-c1ccc(F)cc1F	0.994387107
Prestw-Frag-1238	OC(=O)c1cccc(c1)-c1ccc(F)cc1F	1.009999832
Prestw-Frag-1240	OC(=O)c1cc(ccc1O)-c1ccccc1	0.536730166
Prestw-Frag-1264	CC(C)C1NCCc2c1[nH]c1ccccc21	1.007917489
Prestw-Frag-1268	NC1=NCCN1	1.024348396
Prestw-Frag-1276	COc1cc2CCNCc2cc1OC	1.117316149
Prestw-Frag-1297	OCc1cc2ccccc2[nH]1	1.240972791
Prestw-Frag-1299	CCc1cccc2c(CCO)c[nH]c12	1.255264396
Prestw-Frag-1311	C[C@H]1NC(=O)NC1=O	1.09020591
Prestw-Frag-1313	COc1ccc(cc1N1CCCC1)C(O)=O	1.092996344
Prestw-Frag-1319	OC(=O)c1ccccc1Nc1cccc(Cl)c1	0.639988806
Prestw-Frag-1322	Nc1cccc(c1)C(F)(F)F	0.901533732
Prestw-Frag-1325	CN1CCN(CC1)C(c1ccccc1)c1ccccc1	0.983129761
Prestw-Frag-1337	OCC(O)COc1ccccc1	0.956592923
Prestw-Frag-1346	OC(c1ccc(Cl)cc1)c1ccccn1	0.891166996
Prestw-Frag-1348	CCOC(=O)C1c2ccccc2Oc2ccccc12	0.822755997
Prestw-Frag-1361	O=C1COc2ccccc12	1.57978272
Prestw-Frag-1365	OC1(CCNCC1)c1ccc(Cl)cc1	0.81251094
Prestw-Frag-1368	CCCC(=O)c1ccc(F)cc1	1.103480855
Prestw-Frag-1372	COc1ccc2cc[nH]c2c1	1.020295163
Prestw-Frag-1374	Oc1ccc2cc[nH]c2c1	1.128191587
Prestw-Frag-1394	NS(=O)(=O)c1ccccc1C(F)(F)F	0.845975435
Prestw-Frag-1397	C(N1CCNCC1)c1ccc2OCOc2c1	1.012230266
Prestw-Frag-1408	Cc1c[nH]nc1C	1.107573355
Prestw-Frag-1419	NNC(=O)c1ccncc1	0.990940797
Prestw-Frag-1420	NNC(=O)c1ccccc1	1.278473142
Prestw-Frag-1428	c1n[nH]c2ncccc12	1.324925059
Prestw-Frag-1439	NC(=O)c1ccccc1O	1.146470479
Prestw-Frag-1444	C(C1NCCc2ccccc12)c1ccccc1	1.348736655
Prestw-Frag-1462	CCN(CC)Cc1cc(N)ccc1O	1.135413416
Prestw-Frag-1475	C(Nc1ccccn1)c1ccccc1	1.278296595
Prestw-Frag-1476	CN(C)CCNCc1ccccc1	1.113381593
Prestw-Frag-1478	CC(=O)NCCc1c[nH]c2ccccc12	1.089237671
Prestw-Frag-1492	Nc1c(Cl)ccc2nsnc12	1.089211975
Prestw-Frag-1495	OC(=O)c1cnccn1	1.013177178
Prestw-Frag-1499	OC(=O)CC[C@H](NC(=O)c1ccccc1)C(O)=O	1.109874197
Prestw-Frag-1506	COc1cc(C)cc(C)c1C	1.143434065
Prestw-Frag-1540	CN(C)C(=O)Oc1ccccc1	1.18189667
Prestw-Frag-1543	Nc1ccc(cc1Cl)[N+]([O-])=O	0.985062596
Prestw-Frag-1547	COC(=O)C1=C(C)NC(C)=C(C1)C(=O)OC	0.998616514
Prestw-Frag-1552	CN1CC(c2ccccc2)c2cccc(N)c2C1	1.161629444
Prestw-Frag-1557	COc1ccc(cc1)N1CCN(CC1)c1ccc(N)cc1	1.09844432
Prestw-Frag-1560	O=c1[nH]ncc2ccccc12	1.118617632
Prestw-Frag-1561	O=c1[nH]nc(Cc2ccccc2)c2ccccc12	1.102934161
Prestw-Frag-1575	Cc1cc(cc(C)c1CC1=NCCN1)C(C)(C)C	1.056072276
Prestw-Frag-1587	O=c1[nH]c2ccccc2n1C1CCNCC1	1.040590972
Prestw-Frag-1632	CCN1CCCC1CNC(=O)c1ccc(N)cc1	0.854070571
Prestw-Frag-1643	NCCc1c[nH]c2ccc(O)cc12	1.007142265
Prestw-Frag-1645	Oc1ccc2[nH]ccc2c1	1.016327836
Prestw-Frag-1647	Cc1cc(N)no1	0.97728336
Prestw-Frag-1648	Nc1ccnn1-c1ccccc1	1.02288198
Prestw-Frag-1661	NC(=O)CN1C(=O)c2ccccc2C1=O	1.028001088
Prestw-Frag-1667	Cc1ccc(cc1)S(=O)(=O)NC(N)=O	1.077470963
Prestw-Frag-1673	O=c1[nH]nc2ccccn12	1.044514101
Prestw-Frag-1686	OCC(C(O)=O)c1ccccc1	1.10941189
Prestw-Frag-1716	CCCC(=O)Nc1ccc(O)c(c1)C(C)=O	0.835883614
Prestw-Frag-1731	COc1cc(cc(OC)c1OC)C(N)=O	0.844246135
Prestw-Frag-1739	Oc1ccc2C(=O)CC(Oc2c1)c1ccccc1	1.307474325
Prestw-Frag-1740	O=C1CCOc2ccccc12	0.980615714
Prestw-Frag-1741	Clc1ccc(cc1)C(N1CCNCC1)c1ccccc1	1.085983848
Prestw-Frag-1767	OC(=O)CCCc1ccc(cc1)-c1ccccc1	0.626423053
Prestw-Frag-0608	CN1C2CCC1CC(O)C2	1.088860792
Prestw-Frag-1001	Nc1cc2ccccc2oc1=O	0.933643617
Prestw-Frag-1003	Cc1cc(nnc1N)-c1ccccc1	1.013583316
Prestw-Frag-1006	NC(=O)NS(=O)(=O)c1ccccc1	1.153090266
Prestw-Frag-1008	CC(=O)Nc1nncs1	1.065611219
Prestw-Frag-1013	COC(=O)C(c1ccccc1)c1ccccc1	1.408968302
Prestw-Frag-1014	C1Cc2c(CN1)[nH]c1ccccc21	1.943480501
Prestw-Frag-1016	Cc1cc(ccc1O)C(C)(C)CC(C)(C)C	1.263506445
Prestw-Frag-1017	C[N+](C)(CCO)Cc1ccccc1	1.1691198
Prestw-Frag-1019	NC(=O)Cc1cccs1	1.15396592
Prestw-Frag-1033	COc1ccc(Cc2ccc(OC)cc2)cc1	1.114166481
Prestw-Frag-1039	NCc1c(N)ccc(Cl)c1Cl	1.044456761
Prestw-Frag-1047	CCC(=O)Nc1ncnc2[nH]cnc12	1.023329233
Prestw-Frag-1050	Nc1nc2ccccc2n1Cc1ccc(F)cc1	1.068693683
Prestw-Frag-1053	CC(C)(Oc1ccccc1)C(O)=O	1.387041959
Prestw-Frag-1060	Nc1ccc[nH]c1=O	1.11263823
Prestw-Frag-1071	OCc1ccc(cc1)[N+]([O-])=O	1.172778094
Prestw-Frag-1076	NCCc1ccc(cc1)S(N)(=O)=O	1.077002467
Prestw-Frag-1086	CCN(CC)CCNC(=O)c1ccccc1O	0.948528082
Prestw-Frag-1087	O=c1[nH]c2ccccc2o1	1.319817146
Prestw-Frag-1094	CC(=O)c1ccc(N2CCNCC2)c(F)c1	1.293348569
Prestw-Frag-1128	Cc1oncc1C(N)=O	0.972217256
Prestw-Frag-1164	C(N1CCCC1)c1nc2ccccc2[nH]1	0.74386232
Prestw-Frag-1165	Clc1ccc(Cn2cnc3ccccc23)cc1	0.629405156
Prestw-Frag-1193	C(CN1CCCCC1)C(c1ccccc1)c1ccccc1	0.89429246
Prestw-Frag-1200	CC(Oc1ccccc1)C(N)=O	0.957080769
Prestw-Frag-1228	CCCCOc1cc(C(=O)NC)c2ccccc2n1	0.836830327
Prestw-Frag-1239	OC(=O)c1cc(ccc1O)-c1ccc(F)cc1	1.017521698
Prestw-Frag-1273	COc1cc2CCN(C)C(C)c2cc1OC	1.055975876
Prestw-Frag-1275	COc1cc2CCN(C)Cc2cc1OC	0.971744594
Prestw-Frag-1303	OCCn1ccnc1	0.806069713
Prestw-Frag-1320	Cc1cccc(Nc2ccccc2C(O)=O)c1	0.794558107
Prestw-Frag-1323	Fc1ccc(cc1)C(N1CCNCC1)c1ccc(F)cc1	1.017455036
Prestw-Frag-1335	COc1ccccc1OCCCO	0.806039183
Prestw-Frag-1338	COc1ccccc1OCCO	0.876929073
Prestw-Frag-1343	CCC(C(=O)OCCN(CC)CC)c1ccccc1	0.902847779
Prestw-Frag-1345	CCN(CC)CCOc1ccccc1O	0.776585884
Prestw-Frag-1350	CNC(=O)c1cnc(C)cn1	0.720499862
Prestw-Frag-1356	CNCCc1c[nH]c2ccccc12	0.718377374
Prestw-Frag-1358	COc1ccc(CNc2ncccn2)cc1	0.894463382
Prestw-Frag-1362	COc1ccc2C(=O)COc2c1	0.862098385
Prestw-Frag-1382	Oc1ccccc1C(=O)OC1CCCCC1	0.95792899
Prestw-Frag-1389	NCC(O)COc1cccc2ccccc12	0.852763755
Prestw-Frag-1398	C1CN(CCN1)c1ncccn1	1.074303001
Prestw-Frag-1406	COC(=O)C(CO)c1ccccc1	0.981122824
Prestw-Frag-1441	c1ccc(cc1)-c1ccccc1-c1nnn[nH]1	1.05115643
Prestw-Frag-1445	COc1ccc(CCN(C)C)cc1OC	1.047312152
Prestw-Frag-1446	CNCCc1ccc(OC)c(OC)c1	1.186691928
Prestw-Frag-1453	CN(C)C(=O)C(c1ccccc1)c1ccccc1	4.633486435
Prestw-Frag-1471	Nc1nc2cc(ccc2[nH]1)C(=O)c1ccccc1	0.945287483
Prestw-Frag-1480	COc1ccc2[nH]cc(CCN)c2c1	1.024625566
Prestw-Frag-1494	Cc1cnc(cn1)C(O)=O	0.797116541
Prestw-Frag-1517	Cc1nccn1CCO	0.97961015
Prestw-Frag-1523	CNCC(c1ccc(OC)cc1)C1(O)CCCCC1	1.103058213
Prestw-Frag-1545	Oc1ccccc1C(=O)Nc1ccccc1Cl	1.201673959
Prestw-Frag-1553	CN1CCc2cccc(N)c2C1	1.038602736
Prestw-Frag-1559	Clc1ccc(Cc2n[nH]c(=O)c3ccccc23)cc1	1.206460809
Prestw-Frag-1566	CC(C)CC(N)C1(CCC1)c1ccc(Cl)cc1	0.911434221
Prestw-Frag-1595	OCCOc1cccc2[nH]ccc12	0.814458752
Prestw-Frag-1654	OC(C1CCNCC1)(c1ccccc1)c1ccccc1	1.141626702
Prestw-Frag-1691	CC(N)COc1ccccc1	0.715051996
Prestw-Frag-1694	C1Cc2sccc2CN1	1.028180211
Prestw-Frag-1700	Clc1cccc(CN2CCNCC2)c1	1.014398675
Prestw-Frag-1704	Clc1ccc(cc1)-c1cncnc1	0.945931135
Prestw-Frag-1717	CCCC(=O)Nc1cccc(c1)C(C)=O	0.949611512
Prestw-Frag-1722	C1Nc2ccccc2Cc2ccccc12	1.195657374
Prestw-Frag-1735	CCN(CC)CCOC(=O)c1ccccc1	0.910890877
Prestw-Frag-1745	CC(=O)NCc1cccnc1	0.923142933
Prestw-Frag-1747	Oc1ccc(cc1)C(=O)NCc1cccnc1	0.711494155
Prestw-Frag-1750	CC(=O)Nc1ncc(s1)[N+]([O-])=O	1.039756017
Prestw-Frag-1806	Fc1cccc(F)c1N1CCNCC1	0.986739685
Prestw-Frag-1812	COc1ccc(OCC(N)=O)cc1	0.999561714
Prestw-Frag-1817	C1CNCCN(C1)C(c1ccccc1)c1ccccc1	0.705934322
Prestw-Frag-1833	NC(=O)COc1ccc(Cl)cc1	1.468140233
Prestw-Frag-1856	CC(N)C(=O)Nc1ccccc1C	1.061889389
Prestw-Frag-1861	CS(=O)(=O)Nc1ccccc1Oc1ccccc1	1.046412387
Prestw-Frag-1867	COC(=O)C(O)(C1CCCCC1)c1ccccc1	1.910265793
Prestw-Frag-1904	O=C1Nc2ccccc2Nc2ccccc12	1.665082389
Prestw-Frag-1910	CCCOc1ccccc1C(N)=N	1.045108232
Prestw-Frag-1925	NCCOC(c1ccc(F)cc1)c1ccc(F)cc1	1.095281769
Prestw-Frag-2423	COC(=O)C(O)c1ccccc1	1.192982677
Prestw-Frag-2440	CCN(CCCCO)C(C)Cc1ccc(OC)cc1	1.361078264
Prestw-Frag-2443	Nc1ccccn1	1.112432888
Prestw-Frag-2464	O=C1CCc2ccccc2N1	1.314486906
Prestw-Frag-2473	Nc1ccccc1S(N)(=O)=O	1.395285029
Prestw-Frag-2477	CCOc1ccccn1	1.372106158
Prestw-Frag-2484	COC(=O)C(O)(C1CCCC1)c1ccccc1	1.410651952
Prestw-Frag-2493	c1ccc2cnccc2c1	1.291783923
Prestw-Frag-2499	COc1ccc(O)cc1O	1.182923682
Prestw-Frag-2501	c1cnccn1	1.20691337
Prestw-Frag-2506	CC(=O)c1ccc(O)cc1O	0.915273758
Prestw-Frag-2532	OCc1ccc(O)cc1	1.027769744
Prestw-Frag-2539	Sc1nc2ccccc2[nH]1	1.302053376
Prestw-Frag-2562	Oc1nsnc1N1CCOCC1	1.981296054
Prestw-Frag-2566	ClC1(Cl)CC1c1ccccc1	1.077650499
Prestw-Frag-2576	OC(=O)CNC(=O)c1ccccc1	1.000771018
Prestw-Frag-2577	OC(=O)COc1ccccc1	1.063560871
Prestw-Frag-2578	NC(=O)COc1ccccc1	1.033664216
Prestw-Frag-2579	OC(=O)Cc1ccccc1	1.085702404
Prestw-Frag-2580	NC(=O)Cc1ccccc1	0.982260376
Prestw-Frag-2587	NC(=O)c1ccncc1	0.934703958
Prestw-Frag-2592	Oc1cccc2cccnc12	0.69686778
Prestw-Frag-2593	Clc1cccc2ncccc12	0.943760585
Prestw-Frag-2600	OC1c2ccccc2CCc2ccccc12	0.701659216
Prestw-Frag-2608	C(Cn1ccnc1)c1ccccc1	0.97067216
Prestw-Frag-2620	C(c1ccccc1)n1ccnc1	0.980204853
Prestw-Frag-2647	Fc1ccc(cc1)C1(CCCCC1)C#N	0.990002173
Prestw-Frag-2652	CC1(NC(=O)NC1=O)c1ccccc1	0.789031086
Prestw-Frag-2669	Cc1ccc(C#N)c(=O)[nH]1	0.98158674
Prestw-Frag-2675	O=C1CCCc2[nH]ccc12	1.011672245
Prestw-Frag-2693	OC(=O)CCc1ncc(o1)-c1ccccc1	0.823742656
Prestw-Frag-2695	Cc1nc(c(o1)-c1ccccc1)-c1ccccc1	1.373598732
Prestw-Frag-2701	COc1ccc(C(C)=O)c(O)c1	1.010135281
Prestw-Frag-2706	Oc1ccccc1C1CCCC1	0.860687202
Prestw-Frag-2713	CN1C(=O)CCC1=O	0.903748988
Prestw-Frag-2722	NC(=N)NC(=N)Nc1ccc(Cl)cc1	0.866502156
Prestw-Frag-2755	CS(=O)(=O)Nc1ccccc1	0.987443769
Prestw-Frag-2769	OC[C@H]1O[C@@H](C[C@@H]1O)n1ccc(=O)[nH]c1=O	0.8957733
Prestw-Frag-2780	C1CCc2c(C1)[nH]c1ccccc21	0.72670222
Prestw-Frag-2789	C(Oc1ccc2OCOc2c1)[C@H]1CCCNC1	1.150043169
Prestw-Frag-2794	CCNC(=O)c1cccnc1	1.068196427
Prestw-Frag-2799	COC(=O)c1c[nH]c2ccccc12	0.937867138
Prestw-Frag-2803	OC1CCN(CC1)c1ccccc1F	1.103348691
Prestw-Frag-2807	OC(=O)c1cccnc1Nc1cccc(Cl)c1	1.807699325
Prestw-Frag-2809	Oc1cccc(CN2CCCCC2)c1	1.119958771
Prestw-Frag-2818	CCNC(=O)c1ccc(Cl)cc1	0.834809419
Prestw-Frag-2826	Nc1cccc(O)c1	1.071699356
Prestw-Frag-2849	C[C@@H](O)c1cc(cc(c1)C(F)(F)F)C(F)(F)F	1.170565993
Prestw-Frag-2853	Clc1cccc(N2CCNCC2)c1Cl	1.238922113
Prestw-Frag-2854	Oc1ccc2CCC(=O)Nc2c1	1.013027146
Prestw-Frag-2887	c1ccc(cc1)-c1nnn[nH]1	0.971925313
Prestw-Frag-2898	Oc1cc(Cl)c(Cl)cc1Cl	5.433304238
Prestw-Frag-2912	Brc1ccc(cc1)C(=O)c1ccccc1	0.975021652
Prestw-Frag-2921	NCCCCN1CCN(CC1)c1ncccn1	1.124799156
Prestw-Frag-2935	Nc1cccc(Nc2ncccn2)c1	1.003712101
Prestw-Frag-2947	CC(C)(C)OC(=O)\C=C\c1ccccc1	1.246742556
Prestw-Frag-2958	C1COC(CN1)c1ccccc1	1.038983112
Prestw-Frag-2960	COc1ccc(CC(O)=O)cc1	0.910755986
Prestw-Frag-2968	CCc1ccc(CCO)nc1	1.216072468
Prestw-Frag-2972	Nc1nc2CCCCc2s1	1.122919991
Prestw-Frag-2992	CCOc1ccccc1OCC1CNCCO1	0.78781628
Prestw-Frag-2995	CCOc1ccccc1O	0.820143396
Prestw-Frag-3011	c1cc2ccccc2n1-c1ccccc1	0.74524777
Prestw-Frag-3012	CN1CCN(CC1)S(=O)(=O)c1ccccc1	0.801796547
Prestw-Frag-3017	CNS(=O)(=O)Cc1ccc2[nH]cc(CCN)c2c1	0.752205643
Prestw-Frag-3033	c1ccc2nccnc2c1	0.96567819
Prestw-Frag-3046	OC1N(C(=O)c2nccnc12)c1ccc(Cl)cn1	0.8017334
Prestw-Frag-3060	Cc1ccc(N)c(c1)C#N	0.871517852
Prestw-Frag-3062	OCCc1ccc(Cl)cc1	0.965901228
Prestw-Frag-3073	Clc1ccc2c(CCc3cccnc3C2=O)c1	0.98582474
Prestw-Frag-3088	CCN(CC)C(=O)\C=C\c1ccccc1	0.966327027
Prestw-Frag-3090	OC(=O)\C=C\c1cnc[nH]1	1.054181682
Prestw-Frag-3100	OCc1ccc(F)cc1F	0.975695278
Prestw-Frag-3101	OCCn1cncn1	0.989764338
Prestw-Frag-3114	CCCCc1nc(Cl)c(CO)[nH]1	0.905261507
Prestw-Frag-3137	C1CNc2ccccc2C1	0.991417755
Prestw-Frag-3150	Fc1cccnc1N1CCCC1	1.041135505
Prestw-Frag-3188	COc1ccc2CCCCc2c1	0.887744702
Prestw-Frag-3190	Nc1nc(N)nc(n1)-c1ccccc1	0.818408047
Prestw-Frag-3198	Fc1ccccc1CC(=O)C1CC1	1.082895937
Prestw-Frag-3202	Cc1ccccc1C(=O)Nc1ccccc1	1.357245594
Prestw-Frag-3221	Cc1cc(=O)n([nH]1)-c1ccc(C)c(C)c1	0.318376393
Prestw-Frag-3225	Oc1ccccc1OCC(F)(F)F	1.152467865
Prestw-Frag-3241	Cc1cn(cn1)-c1cc(N)cc(c1)C(F)(F)F	1.061446528
Prestw-Frag-3247	Cc1cc(C)nc(O)n1	1.287590373
Prestw-Frag-3250	OC(=O)CC(c1ccccc1)c1ccccc1	1.055101722
Prestw-Frag-3253	FC(F)(F)c1nnc2CNCCn12	1.371386865
Prestw-Frag-3262	CN1CCN(CC1)c1cc(N)ncn1	1.186347994
Prestw-Frag-3264	Nc1ccn([C@H]2C[C@H](O)[C@@H](CO)O2)c(=O)n1	1.085773315
Prestw-Frag-3302	Nc1ncn([C@@H]2O[C@H](CO)[C@@H](O)[C@H]2O)c(=O)n1	5.479228802
Prestw-Frag-3313	COc1ccc(cc1)S(=O)(=O)N1CCNCC1	1.073419383
Prestw-Frag-3314	CCOc1ccccc1C(N)=N	1.050817467
Prestw-Frag-3324	Nc1ncc(s1)[N+]([O-])=O	0.874438767
Prestw-Frag-3329	Nc1ncnc2n(CCO)cnc12	1.130680318
Prestw-Frag-3341	Nc1ccc(CS(=O)(=O)N2CCCC2)cc1	1.256481421
Prestw-Frag-3362	CS(=O)(=O)NC(Cc1ccccc1)C(O)=O	1.24093891
Prestw-Frag-3382	CCOC(=O)c1cccnc1	1.112097837
Prestw-Frag-3458	O=C1CNCCN1	1.245511006
Prestw-Frag-3462	NC1CCc2ccccc12	1.151342921
Prestw-Frag-3463	O=C1COCCN1	1.252477154
Prestw-Frag-3664	Cn1ccc(=O)[nH]1	1.182192574
Prestw-Frag-3665	O=C1CCN(CCc2ccccc2)CC1	1.005030943
Prestw-Frag-3667	Fc1ccc2NC(=O)Cc2c1	0.814151522
Prestw-Frag-3668	OC(=O)CC1CCCCC1	0.921528068
Prestw-Frag-3669	Nc1cccc(c1)C#C	1.15883319
Prestw-Frag-3670	CN1CCN(CC1)c1ccc(N)cc1	1.015078169
Prestw-Frag-3671	CCN1CCCC1CN	1.17090274
Prestw-Frag-3673	Fc1ccc(CN2CCNCC2)cc1	1.124407839
Prestw-Frag-3677	O=C(N1CCNCC1)c1ccccc1	0.969281193
Prestw-Frag-3678	COc1ccc2[nH]cnc2c1	0.989475844
Prestw-Frag-3679	Nc1cnc2ccccc2n1	0.888163665
Prestw-Frag-3680	O=C1CC2(CCCC2)CC(=O)N1	0.896488228
Prestw-Frag-3682	Nc1ccc2CCCCc2c1	0.957950731
Prestw-Frag-3683	Nc1ncns1	2.362357755
Prestw-Frag-3686	CC(=O)c1ccc2OCOc2c1	0.934288593
Prestw-Frag-3689	NCc1ncc[nH]1	0.856107776
Prestw-Frag-3690	CNC(=O)c1c(C)onc1-c1ccccc1	0.822189193
Prestw-Frag-3696	Oc1cccc2[nH]ccc12	0.973941635
Prestw-Frag-3698	COc1cc2CCNC(=O)Cc2cc1OC	1.019097249
Prestw-Frag-3705	C1COCC(N1)c1ccccc1	0.994461568
Prestw-Frag-3706	CC(C(O)=O)c1cccc(F)c1	1.071990027
Prestw-Frag-3709	NC1CCc2[nH]c3ccccc3c2C1	1.209064734
Prestw-Frag-3711	OC(=O)C(c1ccccc1)c1ccccc1	1.082361638
Prestw-Frag-3712	C1CNCCC(C1)c1ccccc1	1.121768624
Prestw-Frag-3713	Oc1ccc2CCCc2c1	1.010553859
Prestw-Frag-3716	NC1CCC(=O)NC1=O	1.138690254
Prestw-Frag-3717	CC(O)(C(O)=O)c1ccccc1	1.036848401
Prestw-Frag-3718	O=C1CNCN1	1.053056191
Prestw-Frag-3722	C(N1CCNCC1)c1cccnc1	0.99794737
Prestw-Frag-3723	NC(=O)N1CCNCC1	1.067166812
Prestw-Frag-3724	Cc1n[nH]c(C)c1N	0.919780327
Prestw-Frag-3726	FC(F)(F)c1cc[nH]n1	0.905559018
Prestw-Frag-3727	OCC1CCNCC1	0.855929973
Prestw-Frag-3728	OCC1CCCNC1	1.103396203
Prestw-Frag-3729	C1CN(CCN1)c1ccncn1	1.016544365
Prestw-Frag-3730	O=C(CC#N)N1CCCCC1	0.927686643
Prestw-Frag-3731	CCN(CC)C(=O)CC#N	0.954189487
Prestw-Frag-3732	C1COc2ccccc2N1	1.1438546
Prestw-Frag-3733	CC(C)(CN)c1ccccc1	1.13242393
Prestw-Frag-3734	O=c1[nH]cncc1-c1ccccc1	1.235805018
Prestw-Frag-3735	O=C1NCCc2ccccc12	1.184151062
Prestw-Frag-3738	Oc1ccccc1N1CCNCC1	0.97082509
Prestw-Frag-3739	COc1ccc2CC(CCc2c1)C(O)=O	0.696303054
Prestw-Frag-3740	Cn1c(N)nc2ccccc12	1.189503753
Prestw-Frag-3741	OCc1ccc2OCOc2c1	1.113654269
Prestw-Frag-3742	Cc1cc(=O)n([nH]1)-c1ccccc1	0.872733026
Prestw-Frag-3743	Cc1nc(cs1)-c1ccccc1	1.124616584
Prestw-Frag-3744	c1cn(cn1)-c1ccccc1	1.013604058
Prestw-Frag-3745	Cc1nc(cs1)-c1ccccc1F	1.103191836
Prestw-Frag-3746	NCCc1ccc(F)cc1F	1.162337388
Prestw-Frag-3747	NCc1cscn1	0.961719084
Prestw-Frag-3749	NCCOCc1ccccc1	0.870785897
Prestw-Frag-3750	C1Cc2ccccc2CCN1	1.098746881
Prestw-Frag-3751	NCC1(CC1)c1ccccc1	0.976133195
Prestw-Frag-3752	Cc1[nH]cnc1CO	1.104544589
Prestw-Frag-3753	C1CC(CCN1)c1c[nH]cn1	0.954748745
Prestw-Frag-3754	CNC(=O)c1cc(Cl)c(N)cc1OC	1.063953492
Prestw-Frag-3755	CC(CO)Nc1ccccc1	0.892534276
Prestw-Frag-3756	CC(=O)C1CCNCC1	0.937672799
Prestw-Frag-3757	CC1CCC(=O)O1	1.285225763
